# Supplementary material for: Non-Ergot Dopamine Agonists and the Risk of Heart Failure and Other Adverse Cardiovascular Reactions in Parkinson’s Disease
Source: Brain Sci. 2024 Jul 31;14(8):776. doi: 10.3390/brainsci14080776 (PMC11352331; doi:10.3390/brainsci14080776)
Supplement: Supplementary file 1 [file brainsci-14-00776-s001.zip]

Archive with 1 entries (1 files):
- brainsci-3087225-supplementary.pdf
